# Supplementary material for: Refining Climate Change Projections for Organisms with Low Dispersal Abilities: A Case Study of the Caspian Whip Snake
Source: PLoS One. 2014 Mar 26;9(3):e91994. doi: 10.1371/journal.pone.0091994 (PMC3966777; doi:10.1371/journal.pone.0091994)
Supplement: Supporting Information S1 — Georeferenced occurrence points for Dolichophis caspius . (ZIP) [file pone.0091994.s001.zip]

Archive with 1 entries (1 files):
- Dolichophis_points_supp_material_6.kmz
